# Supplementary material for: Quantification of nematic cell polarity in three-dimensional tissues
Source: PLoS Comput Biol. 2020 Dec 10;16(12):e1008412. doi: 10.1371/journal.pcbi.1008412 (PMC7755288; doi:10.1371/journal.pcbi.1008412)
Supplement: S1 Matlab code — (M) [file pcbi.1008412.s002.m]

%% Compuation and visualization of co-orientational order parameters (COOP)
% A Scholich et al. 'Quantification of Nematic Cell Polarity'

% Please uncomment example of interest (and comment out the other examples)
% -------------------------------------------------------------------------
example = 'Fig_3A'; % Fig. 3A: Prolate uniaxial nematic order (co-S>0)
% example = 'Fig_3B'; % Fig. 3B: Prolate uniaxial nematic order of phase-biaxial type (co-S>0, co-P non-zero)
% example = 'Fig_3C'; % Fig. 3C: Oblate uniaxial order (co-S<0)
% example = 'Fig_3E'; % Fig. 3E: Biaxial order (co-S>0, co-C non-zero)    
% example = 'Fig_3F'; % Fig. 3E: Biaxial order (co-S>0, co-D non-zero)
% example = 'Fig_5A'; lambda = 100; % Fig. 5A: Nematic interaction model [Ring axis coupled to sinusoid anisotropy]         
% example = 'Fig_S6A'; lambda = 100; % Fig. S6A: Nematic interaction model variant (a) [Bipolar axis coupled to sinusoid anisotropy]   
% example = 'Fig_S6B'; lambda = 100; % Fig. S6B: Nematic interaction model variant (b) [Full nematic tensor coupled to sinusoid anisotropy]
% example = 'Fig_S8B'; gamma=2; % Fig. S8B: Phase-biaxial order as function of parameter 'gamma'

show_second_principal_axis = true; % Boolean flag for final visualization: show second principal axis 'm' or not

% Please select programming environment:
environment = 'matlab'; % Matlab - The Mathworks Inc., no toolboxes required
% environment = 'octave'; % GNU octave (the code runs also on octave, but some graphics commands need to be disabled)

% NOTE: increase number 'ndata' of samples and decrease grid spacing 'dtheta', 'dphi', 'dpsi' to increase accuracy


%% Generate synthetic data set ============================================
%   We determine a synthetic ensemble of principal axes according to a
%   Boltzmann distribution with effective interaction energy 'H' using
%   inverse sampling.

% Fixed reference axes ----------------------------------------------------
w=[0 0 1]; % 1st reference axis
v=[0 1 0]; % 2nd reference axis
u=[1 0 0]; % 3rd reference axis

% Ensemble of tripods of principal axes ===================================

ndata=250; % number of tripods to be generated

% Effective interaction energy 'H' (= Hamiltonian), generalizing Eq. (12) 
% -------------------------------------------------------------------------

% Select 'H' according to choosen example
switch example
    case 'Fig_3A' % Fig. 3A: Prolate uniaxial nematic order (co-S>0, same as Fig. 3D)
        % ... parameters
        lambda_nw = -21.5; % dimensionless interaction parameter between first principal axis 'n' and first reference axis 'w' (example value)        
        lambda_nw = -20;
        % ... effective interaction energy 'H'
        H = @(n,m,l) lambda_nw * (n*w').^2 ; % inline function definition: 'n', 'm', 'l' should be 'ndata x 3'-arrays
    case 'Fig_3B' % Fig. 3B: Prolate uniaxial nematic order of phase-biaxial type (co-S>0, co-P non-zero)
        lambda_nw = -21.5; % dimensionless interaction parameter between first principal axis 'n' and first reference axis 'w' (example value)
        lambda_nu = -20; % dimensionless interaction parameter between first principal axis 'n' and third reference axis 'u' (example value)                
        H = @(n,m,l) lambda_nw * (n*w').^2 + lambda_nu * (n*u').^2 ; 
    case 'Fig_3C' % Fig. 3C: Oblate uniaxial order (co-S<0)
        lambda_nw = 21.5; % dimensionless interaction parameter between first principal axis 'n' and first reference axis 'w' (example value)
        H = @(n,m,l) lambda_nw * (n*w').^2 ; 
    case 'Fig_3E' % Fig. 3E: Biaxial order (co-S>0, co-C non-zero)
        lambda_nw = -21.5; % dimensionless interaction parameter between first principal axis 'n' and first reference axis 'w' (example value)
        lambda_mu = -21.5; % dimensionless interaction parameter between second principal axis 'm' and third reference axis 'u' (example value)
        H = @(n,m,l) lambda_nw * (n*w').^2 + lambda_mu * (m*u').^2 ; 
    case 'Fig_3F' % Fig. 3E: Biaxial order (co-S>0, co-D non-zero)
        lambda_nw = -21.5; % dimensionless interaction parameter between first principal axis 'n' and first reference axis 'w' (example value)
        lambda_mw = -20; % dimensionless interaction parameter between second principal axis 'm' and first reference axis 'w' (example value)        
        H = @(n,m,l) lambda_nw * (n*w').^2 + lambda_mw * (m*w').^2 ; 
    case 'Fig_5A' % Fig. 5A: Nematic interaction model [Ring axis coupled to sinusoid anisotropy]         
                
        % weights of apical nematic tensor
        alpha2 = -0.1922590748635025; % ((Internal note: mw1 = aw3s; average for mouse liver data set 'adult_m1_s3_fv2_va_p3.pkl' ))
        
        % weights of nematic tensor of sinusoidal network anisotropy 
        sigma2 = -0.1867915468645406; % ((Internal note: lw1 = sw3s ))
        sigma1 = 0.21505773790691227; % ((Internal note: lw3 = sw1s ))
        sigma3 = -sigma1 -sigma2;        

        lambda_nw = -lambda * alpha2 * sigma2 ; % interaction parameters
        lambda_nv = -lambda * alpha2 * sigma1 ;
        lambda_nu = -lambda * alpha2 * sigma3 ;
        
        H = @(n,m,l) lambda_nw * (n*w').^2 + lambda_nv * (n*v').^2 + lambda_nu * (n*u').^2 ; % Eq. (12)        
        
    case 'Fig_S6A' % Fig. S6A: Nematic interaction model variant (a) [Bipolar axis coupled to sinusoid anisotropy]        
        
        % weights of apical nematic tensor
        alpha1 = 0.1843877420369639; % ((Internal note: mw3 = aw1s; average for mouse liver data set 'adult_m1_s3_fv2_va_p3.pkl' ))
                
        % weights of nematic tensor of sinusoidal network anisotropy 
        sigma2 = -0.1867915468645406; % ((Internal note: lw1 = sw3s ))
        sigma1 = 0.21505773790691227; % ((Internal note: lw3 = sw1s ))
        sigma3 = -sigma1 -sigma2;
        
        lambda_mw = -lambda * alpha1 * sigma2 ;
        lambda_mv = -lambda * alpha1 * sigma1 ;
        lambda_mu = -lambda * alpha1 * sigma3 ;
        
        H = @(n,m,l) lambda_mw * (m*w').^2 + lambda_mv * (m*v').^2 + lambda_mu * (m*u').^2 ; % Eq. (S11a)        
        
    case 'Fig_S6B' % Fig. S6B: Nematic interaction model variant (b) [Full nematic tensor coupled to sinusoid anisotropy]
                
        % weights of apical nematic tensor
        alpha2 = -0.1922590748635025; % ((Internal note: mw1 = aw3s; average for mouse liver data set 'adult_m1_s3_fv2_va_p3.pkl' ))
        alpha1 = 0.1843877420369639; % ((Internal note: mw3 = aw1s ))
        alpha3 = -alpha1 -alpha2;

        % weights of nematic tensor of sinusoidal network anisotropy 
        sigma2 = -0.1867915468645406; % ((Internal note: lw1 = sw3s ))
        sigma1 = 0.21505773790691227; % ((Internal note: lw3 = sw1s ))
        sigma3 = -sigma1 -sigma2;
                
        lambda_nw = -lambda * alpha2 * sigma2 ;
        lambda_nv = -lambda * alpha2 * sigma1 ;
        lambda_nu = -lambda * alpha2 * sigma3 ;
              
        lambda_mw = -lambda * alpha1 * sigma2 ;
        lambda_mv = -lambda * alpha1 * sigma1 ;
        lambda_mu = -lambda * alpha1 * sigma3 ;
        
        lambda_lw = -lambda * alpha3 * sigma2 ;
        lambda_lv = -lambda * alpha3 * sigma1 ;
        lambda_lu = -lambda * alpha3 * sigma3 ;
        
        % Eq. (S11b)
        H = @(n,m,l) lambda_nw * (n*w').^2 + lambda_nv * (n*v').^2 + lambda_nu * (n*u').^2 + ...
                     lambda_mw * (m*w').^2 + lambda_mv * (m*v').^2 + lambda_mu * (m*u').^2 + ...
                     lambda_lw * (l*w').^2 + lambda_lv * (l*v').^2 + lambda_lu * (l*u').^2 ;
                        
    case 'Fig_S8B' % Fig. S8B: Phase-biaxial order as function of parameter 'gamma'
        lambda_nw = -5;
        lambda_nu = -5*gamma;
        H = @(n,m,l) lambda_nw * (n*w').^2 + lambda_nu * (n*u').^2 ; 
end % switch 'example' 

% Spherical coordinates for principal axes 'n', 'm', 'l' ------------------

% define principal axes 'n', 'm', 'l' in terms of spherical coordinates with
% - co-azimuthal angle 'theta' of 'n'   :   0 < theta < pi
% - polar angle 'phi' of 'n'            :   0 < phi < 2pi
% - rotation angle 'psi' for 'm' and 'l':   0 < psi < 2pi
get_n = @(theta,phi,psi) [ sin(theta).*cos(phi)  sin(theta).*sin(phi) cos(theta) ];
get_m = @(theta,phi,psi) [-cos(theta).*cos(phi) -cos(theta).*sin(phi) sin(theta)         ] .*  cos(psi) + ...
                         [            -sin(phi)              cos(phi) zeros(size(theta)) ] .*  sin(psi);
get_l = @(theta,phi,psi) [-cos(theta).*cos(phi) -cos(theta).*sin(phi) sin(theta)         ] .* -sin(psi) + ...
                         [            -sin(phi)              cos(phi) zeros(size(theta)) ] .*  cos(psi);

% ... regular grid for spherical coordinates
dtheta = pi/50; % set grid spacing (reduce values for more accurate results)
dphi   = pi/25; 
dpsi   = pi/25; 
theta_list = dtheta/2 : dtheta : pi; % one-dimensional list of 'theta' values
phi_list   = dphi/2 : dphi : 2*pi;
psi_list   = dpsi/2 : dpsi : 2*pi; 
[theta_grid, phi_grid, psi_grid ] = meshgrid(theta_list, phi_list, psi_list); % generate 3-dimensional grids
volume_element = sin(theta_grid(:)) * dtheta * dphi * dpsi; % volume element of spherical coordinates = bin size

% principal axes corresponding to spherical coordinate grid
n_grid = get_n( theta_grid(:), phi_grid(:), psi_grid(:) );
m_grid = get_m( theta_grid(:), phi_grid(:), psi_grid(:) );
l_grid = get_l( theta_grid(:), phi_grid(:), psi_grid(:) );

% Boltzmann factor corresponding to effective interaction energy (effective thermal energy set to one)
boltzmann_factor = exp( -H( n_grid, m_grid, l_grid ) );
% Probability for each bin of the grid
p_grid = boltzmann_factor.*volume_element / sum( boltzmann_factor.*volume_element ); % normalized to one
% Cumulative probability distribution (used for inverse sampling)
cdf_grid = cumsum( p_grid ); 

% Inverse sampling --------------------------------------------------------

% ... choose 'ndata' bins according to the probability distribution 'p_grid'
ind_data = nan(ndata,1); % bin indices according to the grid of spherical coordinates constructed above
for idata=1:ndata % loop over number of tripods to be generated
    q = rand; % random number uniformly distributed in [0,1] 
    ind_data(idata) = find( q < cdf_grid, 1, 'first' ); % compare random number 'q' to cumulative probability distribution and choose first bin, where 'q' exceeds 'cdf' : thus, each bin is choosen with probability 'p'
end % idata

% ... spherical coordinates corresponding to the choosen bins
theta = theta_grid( ind_data ); % 'theta' angles for random ensemble
phi   = phi_grid( ind_data ); % 'phi' angles for random ensemble
psi   = psi_grid( ind_data ); % 'psi' angles for random ensemble

% ... principal axes corresponding to these spherical coordinates
n = get_n(theta, phi, psi );
m = get_m(theta, phi, psi );
l = get_l(theta, phi, psi );


%% Compute co-orientational order parameters (COOP) =======================

co_S = 0.5* mean( 3*(n*w').^2 - 1 ); % equation (7.1), (10.1)
co_P = 1.5* mean( (n*u').^2 - (n*v').^2 ); % equation (7.2), (10.2)
co_D = 1.5* mean( (l*w').^2 - (m*w').^2 ); % equation (7.3), (10.3)
co_C = 0.5* mean( (l*u').^2 - (l*v').^2 + (m*v').^2 - (m*u').^2 ); % equation (7.4), (10.3)

fprintf(1,'co-S=%.2f, co-P=%.2f,  co-D=%.2f,  co-C=%.2f\n', co_S, co_P, co_D, co_C); % output COOP to command line

%% Visualizations =========================================================

figure(1), clf % prepare plot

%% Plot distribution on unit sphere ---------------------------------------

subplot(3,6,[1 2 3 7 8 9 13 14 15 ]), hold on % select panel (on 3x6 drawing grid)
% ... plot principal axes
cyan=[0 0.8 0.8];
plot3( n(:,1), n(:,2), n(:,3),'.','color',cyan,'MarkerSize',25) % 1st principal axis 'n' (cyan)
plot3(-n(:,1),-n(:,2),-n(:,3),'.','color',cyan,'MarkerSize',25) % ... antipodal points
gold=[0.8 0.4 0];
if show_second_principal_axis
    plot3( m(:,1), m(:,2), m(:,3),'.','color',gold,'MarkerSize',25) % 2nd principal axis 'm' (gold)
    plot3(-m(:,1),-m(:,2),-m(:,3),'.','color',gold,'MarkerSize',25) % ... antipodal points
end % show_second_principal_axis ?
% ... plot reference axes
plot3(w(1)*[-1.8 1.8],w(2)*[-1.8 1.8],w(3)*[-1.8 1.8],'b','LineWidth',3) % 1st reference axis 'w' (blue)
plot3(v(1)*[-1.8 1.8],v(2)*[-1.8 1.8],v(3)*[-1.8 1.8],'r','LineWidth',3) % 2nd reference axis 'v' (red)
plot3(u(1)*[-1.8 1.8],u(2)*[-1.8 1.8],u(3)*[-1.8 1.8],'g','LineWidth',3) % 3rd reference axis 'u' (green)
% ... plot transparent unit sphere
[x, y, z] = sphere(128); % grid points for plotting a sphere
h = surfl(x, y, z); % plot sphere as surface plot
colormap gray, shading interp, set(h, 'FaceAlpha', 0.25) % make sphere transparent gray
% ... massage plot
set(gca,'CameraViewAngle',5) % do not change size upon manual rotation
axis off % do not show axes
daspect(0.1*[1 1 1]) % equal aspect ratio
view([1 1 1]) % initial view angle

switch environment 
    case 'matlab'
        hlink = linkprop(gca,{'CameraPosition','CameraUpVector'}); % prepare panels for being rotated together
        rotate3d on % switch on manual rotation of 3D plot
end % switch 'environment'

%% Bar plot of co-orientational order parameters --------------------------

subplot(3,6,[16 17 18]), hold on % select panel (on 3x6 drawing grid)
b = bar([co_S co_P, co_D co_C]); % bar plot of COOP
% ... massage plot
switch environment 
    case 'matlab'
        b.FaceColor = 'flat'; b.CData = [27 159 165; 0 151 0; 205 102 1; 169 0 0]/256; % set colors of the 4 bars of the bar plot    
end % switch 'environment'
set(gca,'XTick',1:4); set(gca,'XTickLabel',{'co-S','co-P','co-D','co-C'}); % label x axis
ylabel('COOP') % label y axis

if environment == 'octave'
    print -dpng figure.png;
    return
end

%% Plot equivalent cuboids for 6 example tripods --------------------------

for idata=1:min(6,ndata) % loop over tripod of nematic axes from synthetic ensemble

    panel_list=[4 5 6 10 11 12]; % panel indices to be used for example cuboids on 3x6 drawing grid, using Matlab matrix indexing
    subplot(3,6,panel_list(idata)), hold on % select panel (on 3x6 drawing grid)

    % plot cuboid
    % ... green patches
    xyz=[1; 1; -1; -1]*n(idata,:) + [1; -1; -1; 1]*m(idata,:) + [1; 1; 1; 1]*l(idata,:);
    patch( xyz(:,1), xyz(:,2), xyz(:,3), 'g')
    xyz=[1; 1; -1; -1]*n(idata,:) + [1; -1; -1; 1]*m(idata,:) - [1; 1; 1; 1]*l(idata,:);
    patch( xyz(:,1), xyz(:,2), xyz(:,3), 'g')
    % ... blue patches
    xyz=[1; 1; -1; -1]*m(idata,:) + [1; -1; -1; 1]*l(idata,:) + [1; 1; 1; 1]*n(idata,:);
    patch( xyz(:,1), xyz(:,2), xyz(:,3), 'b')
    xyz=[1; 1; -1; -1]*m(idata,:) + [1; -1; -1; 1]*l(idata,:) - [1; 1; 1; 1]*n(idata,:);
    patch( xyz(:,1), xyz(:,2), xyz(:,3), 'b')
    % ... red patches
    xyz=[1; 1; -1; -1]*l(idata,:) + [1; -1; -1; 1]*n(idata,:) + [1; 1; 1; 1]*m(idata,:);
    patch( xyz(:,1), xyz(:,2), xyz(:,3), 'r')
    xyz=[1; 1; -1; -1]*l(idata,:) + [1; -1; -1; 1]*n(idata,:) - [1; 1; 1; 1]*m(idata,:);
    patch( xyz(:,1), xyz(:,2), xyz(:,3), 'r')

    % plot principal axes
    len_n = 3; len_m=3;
    plot3( n(idata,1)*[-1 1]*len_n, n(idata,2)*[-1 1]*len_n, n(idata,3)*[-1 1]*len_n, 'color', cyan, 'LineWidth', 5 ) % 1st principal axis 'n'
    plot3( m(idata,1)*[-1 1]*len_m, m(idata,2)*[-1 1]*len_m, m(idata,3)*[-1 1]*len_m, 'color', gold, 'LineWidth', 5 ) % 2nd principal axis 'm'

    % massage plot
    set(gca,'CameraViewAngle',10) % do not change plot size upon manual rotation
    axis off % do not show axes
    daspect(0.1*[1 1 1]) % equal aspect ratio
    view([1 1 1]) % view angle

    addtarget(hlink, gca) % rotate panels together

end % idata

rotate3d on % switch on manual rotation of 3D plot
